# Supplementary material for: Associations of 16-Year Population Dynamics in Range-Expanding Moths with Temperature and Years since Establishment
Source: Insects. 2023 Jan 6;14(1):55. doi: 10.3390/insects14010055 (PMC9864116; doi:10.3390/insects14010055)
Supplement: Supplementary file 1 [file insects-14-00055-s001.zip]

Archive with 1 entries (1 files):
- insects-2049597-SI.pdf
